# Supplementary material for: Comparative Analysis of Chitosan, Lipid Nanoparticles, and Alum Adjuvants in Recombinant SARS-CoV-2 Vaccine: An Evaluation of Their Immunogenicity and Serological Efficacy
Source: Vaccines (Basel). 2025 Jul 24;13(8):788. doi: 10.3390/vaccines13080788 (PMC12390328; doi:10.3390/vaccines13080788)
Supplement: Supplementary file 1 [file vaccines-13-00788-s001.zip]

Archive with 1 entries (1 files):
- vaccines-3320407-supplementary.pdf
